# Supplementary material for: Implantation of Aspergillus Section Flavi in French Maize and Consequences on Aflatoxin Contamination of Maize at Harvest: Three-Year Survey
Source: Toxins (Basel). 2025 Mar 22;17(4):155. doi: 10.3390/toxins17040155 (PMC12031011; doi:10.3390/toxins17040155)
Supplement: Supplementary file 1 [file toxins-17-00155-s001.zip]

Archive with 4 entries (4 files):
- SPTable S1.xlsx
- SPTable S2.xlsx
- SPTable S3.xlsx
- SPTable S4.xlsx
