# Supplementary material for: Implantation of Aspergillus Section Flavi in French Maize and Consequences on Aflatoxin Contamination of Maize at Harvest: Three-Year Survey
Source: Toxins (Basel). 2025 Mar 22;17(4):155. doi: 10.3390/toxins17040155 (PMC12031011; doi:10.3390/toxins17040155)
Supplement: Supplementary file 1 [file toxins-17-00155-s001.zip › SPTable S1.xlsx]

## Sheet: EXAMENS MYCOLOGIQUES 2018
										Supplementary Table S1: Results from mycological examination of maize samples from 2018 harvests
	Sample identification*		Fusarium	Acremonium	Verticillium	Alternaria	Cladosporium	Epicoccum	Nigrospora	dématiées	Hemispora	Eurotium	Aspergillus									Penicillium	Paecylomyces	Absidia	Mucor	Syncephalastrum	Rhizopus	Trichoderma	Total count (CFU/g)	Yeasts (/g)
			Liseola section	sp	sp	sp	sp	nigrum	sp	NS	stellata	Aspergillus section	Flavi section	Nigri section	Candidi section	Circumdati section	Cremei section	Clavati section	Fumigati section	Terrei section	Nidulantes section	sp	sp	sp	sp	sp	nigricans	sp
	AFR18-	1	60000				1000						10	200								10		100			2000		63320	30000
	AFR18-	2	4000	20000			400						80									100			200	100	100		24980	5000
	AFR18-	3	4000	1000			1000					20										600			2000	100			8720	1000
	AFR18-	4	500				1000					20										500		800	200		100		3120	1000
	AFR18-	5	1000	1000			50															1000			1000				4050	1000
	AFR18-	6	1000	10000			400															10			900				12310	500
	AFR18-	7	60000	40000			2000							300								400			300				103000	8000
	AFR18-	8	60000	20000		100	2000						10	10								200			2000				84320	20000
	AFR18-	9	200				200						10									80			20				510	5000
	AFR18-	10	100				50					10										40	300		40				540	1000
	AFR18-	11	10000				800					100										10			20000				30910	0
	AFR18-	12	30000				200						800	200								3000			2000		1000		37200	2000
	AFR18-	13	1000				20000			200				10								20			3000				24230	10000
	AFR18-	14	100	1000			2000	100		200	3000	1000	50								10	1000		10					8470	2000
	AFR18-	15	20	100			100					10	10									50		10	100	30	100		530	1000
	AFR18-	16	7000	1000									100	10								100							8210	1000
	AFR18-	17	50000	10000			300	100		100		10	70	40								400		20	20				61060	0
	AFR18-	18	10000	30000			300			1000												60		200	10				41570	1000
	AFR18-	19	1000	1000		100	1000			100			100	800								500			200		500		5300	2000
	AFR18-	20	30	100			20															200		100					450	300
	AFR18-	21	60000				100						10					10000				100000			4000				174110	1000
	AFR18-	22	20000	10000			3000			100		300	70									3000			800		100		37370	30000
	AFR18-	23	40000				20															200			2000				42220	1000
	AFR18-	24	3000	1000			2000						20									5000			100	100	50		11270	3000
	AFR18-	25	100				100															9000			40000		100		49300	7000
	AFR18-	26	0																			30			1000				1030	200
	AFR18-	27	4000	1000			100						10	10								7000			2000				14120	100
	AFR18-	28	4000	300			300															200			40			100	4940	1000
	AFR18-	29	100	1000			100															100			10				1310	4000
	AFR18-	30	60000	6000			100						30	30								90		40	600				66890	2000
	AFR18-	31	100				1000															10000			5000		100		16200	1000
	AFR18-	32	100	3000	30		200		100													100							3530	1000
	AFR18-	33	200	100			400						10									100			10	100	100		1020	1000
	AFR18-	34	1000	6000			400						10									70			100		10		7590	1000
	AFR18-	35	1000			100	1000						20									200			100		100		2520	2000
	AFR18-	36	100000	5000			2000						10									100			10	10	100		107230	2000
	AFR18-	37	40000									3000	2000	1000								2000		70000	1000		10000		129000	40000
	AFR18-	38	8000	50000			100					10		100								30000			400		1000		89610	10000
	AFR18-	39	500	200			1000	100		200		30										200		20	10				2260	2000
	AFR18-	40		100			1000			100												100			100				1400	10000
	AFR18-	41	8000	30000			5000						20									20000			2000		100		65120	1000
	AFR18-	42	400	5000		100	2000			200												500							8200	200
	AFR18-	43	10000	5000			3000						20	100								20000			6000		1000		45120	2000
	AFR18-	44	20000	20000			300						10									300							40610	2000
	AFR18-	45	100	10000			1000						100	300								20			5000		10000		26520	20000
	AFR18-	46	10000	3000		100	500			100												100			100				13900	10000
	AFR18-	47	300	2000			100						30									200			60		100		2790	2000
	AFR18-	48	400	3000		100	100						400	600		10						300			100				5010	600
	AFR18-	49	1000	400			100						20									100		100	600				2320
	AFR18-	50	4000	3000			200						300	20								20000					10		27530	3000
	AFR18-	51	2000	800			1000					100					10					100			30		10		4050	6000
	AFR18-	52	100				300					100	300						100			200		600		100			1800	2000
	AFR18-	53	5000	20000			800					200	10									500		400			100		27010
	AFR18-	54	5000	900			400						50									1000		100					7450	2000
	AFR18-	55	20000	10000			7000															30000			10000				77000	1000
	AFR18-	56	8000	10000		100	1000							10								1000							20110	1000
	AFR18-	57	1000									1000		100								100		1000	6000		10		9210	200000
	AFR18-	58	10000	4000			200						200	100								3000			2000		100		19600	1000
	AFR18-	59	20000	10000			1000						10	60								100				10	100	100	31380
	AFR18-	60	200000	8000		100	10000						10	200								2000					20		220330	10000
	AFR18-	61	300	100		200	3000	100		600		20																	4320	800
	AFR18-	62										10										100		1000	1000		5000		7110	2000
	AFR18-	63	4000	1000			20						200									20		30		40	100		5410
	AFR18-	64	1000	2000			400						500									100			300				4300	100
	AFR18-	65	3000	900		100	2000						400									100							6500	10000
	AFR18-	66	100	2000		200	2000	100		200		40	30	100								200					10		4980	6000
	AFR18-	67	4000	1000			100						10	200								200			1000		100		6610	10000
	AFR18-	68	10000	60000			1000							300								10000			6000		1000		88300	100000
	AFR18-	69	4000	500			100															50			30				4680	4000
	AFR18-	70	20	100			100							50								300		20	10000				10590
	AFR18-	71	10000	10000			200					100										30000			2000		10		52310	3000
	AFR18-	72	200	200																		100			60				560	200
	AFR18-	73	300	1000			1000	100					2000												100		500		5000	1000
	AFR18-	74	10	400			200						20									100					10		740	1000
	AFR18-	75	20000	10000		100	1000						300	20								200			800		10		32430	50000
	AFR18-	76	100	10000			100					100	100	200								300		10000	300	300	10000		31500	30000
	AFR18-	77	100000	10000			300															3000			20000				133300	10000
	AFR18-	78	200	1000			2000					100										500		2000	6000		100		11900	30000
	AFR18-	79	10			300	2000	200		300			10									100		40			100	10	3070	500
	AFR18-	80	1000	200		10	100															70							1380	100
	AFR18-	81	30	700			300					20		20								40							1110	900
	AFR18-	82	20000	30000			300															100			1000				51400	1000
	AFR18-	83									100000	300000	100	1000	3000	1000	1000				500	100000					100		506700
	AFR18-	84	2000	1000		100	1000	100		300			100	30								10		200	20	100	20		4980	20000
	AFR18-	85	2000				1000						20000									10000			300000		30000		363000	40000
	AFR18-	86					1000															2000000			100				2001100	200
	AFR18-	87	2000	3000			900					200										3000			2000		1000		12100	10000
	AFR18-	88					6000															100			8000				14100	3000
	AFR18-	89	100	100			1000					200										300		100	10		100		1910	2000
	AFR18-	90	3000	2000								40										100					10		5150	1000
	AFR18-	91	2000	2000			500															200			600				5300	2000
	AFR18-	92		100			100															50			200				450	10
	AFR18-	93	10				20					10		10								300					10	200	560	800
	AFR18-	94	2000											100								300			3000		200		5600
	AFR18-	95	8000	5000			10						20									10			100		10		13150	2000
	AFR18-	96	100				200						7000	200												6000	1000		14500	100
	AFR18-	97	3000	700		10	1000					10										200			100	10	100	100	5230	1000
	AFR18-	98	100	2000		100	1000				100	30	10									100		300			300		4040	10000
	AFR18-	99	2000	500			100							300								300			50		10		3260	3000
	AFR18-	100	20000	2000	1000	100	600		100				100	100								6000			600		400		31000	400
	AFR18-	101	30000	1000			100						10									100			100				31310	1000
	AFR18-	102	100	20		20	1000			100		100										100			50		10		1500	10000
	AFR18-	103	2000	10000			1000				100	1000										400			300		300		15100	100000
	AFR18-	104	100	100			1000			100	2000	10000	100	30							100	800		30	100		10		14470	1000
	AFR18-	105	30	300			400			100	100	400									100	200		100					1730	1000
	AFR18-	106		3000	100		100					100	10									200			20				3530	1000
	AFR18-	107	1000	2000			200			100	300	2000									10	100					10		5720	100000
	AFR18-	108	1000	1000			500							10								1000			1000		100	1000	5610	300
	AFR18-	109	100000	1000			300						100									40000			20000				161400	1000
	AFR18-	110	1000	30000			500						80	30	100					100		400					10		32220	100000
	AFR18-	111	1000				1000						6000	3000								200		10000	4000		100		25300	70000
	AFR18-	112	3000	1000			300					10	70				10					500		70	100	10			5070	1000
	AFR18-	113	500000	2000								100	1000	200								20000			10000		10000		543300	50000
	AFR18-	114	200000	1000									10000	3000								80000			4000		1000		299000	10000
	AFR18-	115	10000	1000			3000					300										500			6000		1000		21800	5000
	AFR18-	116	10000	20000																		100000			10				130010	10000
	AFR18-	117	100000	4000			3000															500		100	400				108000	1000
	AFR18-	118	70000	10000			2000															30000			2000				114000	1000
	AFR18-	119	400	3000			2000						50									200		50		100			5800	1000
	AFR18-	120	70000	4000			10000															1000			900				85900	10000
	AFR18-	121	100000	8000			2000						30									500			10		100		110640	20000
	AFR18-	122	10000	5000			20000							10								100			2000	20	100		37230	30000
	AFR18-	123	20	2000		20	10000			300		100										400		100					12940	5000
	AFR18-	124	20000	100			1000															100			2000				23200	3000
	AFR18-	125	10000	1000			5000				6000	10000										50000			40		100		82140	2000
	AFR18-	126	2000	1000			100					20		100							200	100					100		3620	1000
	AFR18-	127	7000				100						20									100			400		100		7720	100
	AFR18-	128	50000	1000			8000						20									300		100	10000				69420	1000
	AFR18-	129	1000	200			100						100	100								100		100	300		100		2100	400
	AFR18-	130	10000	80000			2000				100		50	300								2000							94450	100000
	AFR18-	131	5000	20000			100					10	200	100							100	100		100					25710	7000
	AFR18-	132	4000	300			1000						200									1000			2000				8500	100
	AFR18-	133	200	2000		10	700															2000			100				5010	2000
	AFR18-	134	100	3000			1000						200	10								20000			400				24710	3000
	AFR18-	135	30000	1000			2000						100	10								2000			5000				40110	10000
	AFR18-	136	300000	10000			100															6000			30000			1000	347100	10000
	AFR18-	137	800	4000			600															3000		100			100		8600	3000
	AFR18-	138	20000	10000																		500000			20000		100		550100	1000
	AFR18-	139	3000	2000		200	400						200	100							10	5000		20			100		11030	4000
	AFR18-	140	50000	4000			700						30									3000			500	100			58330	1000
	AFR18-	141	1000	10000			1000						200	100								70000		100	300		1000	10000	93700	1000
	AFR18-	142	10000	10000			4000					200	10		50							6000		300	30		200		30790	30000
	AFR18-	143	30000	5000			2000							80000								4000			1000		100		122100
	AFR18-	144	2000	1000			500							60								2000			20	100			5680	3000
	AFR18-	145	5000	1000			3000					200		10								1000		100	4000		200		14510	100
	AFR18-	146	100000	8000			10															1000		100	300				109410	100000
	AFR18-	147	1000	100			500					10	10												300				1920	1000
	AFR18-	148	2000	2000		100	1000						300									1000			30		50		6480	1000
	AFR18-	149	10000	40000			3000						30	10										100	2000				55140	1000
	AFR18-	150	40000	10000			4000				100		10									30000			200				84310	80000
	AFR18-	151										100000	1000	2000	50000		1000					3000000			100				3154100	100000
	AFR18-	152	50000	3000			2000						300	500	100							40000			1000		100		97000	20000
	AFR18-	153	40000	500								200										10000			100		2000		52800	10000
	AFR18-	154	3000	5000			2000					40	30	100								500							10670	10000
	AFR18-	155					2000															1000			20000				23000	1000
	AFR18-	156	1000				2000						1000									1000			6000				11000	10000
	AFR18-	157	200000	30000			2000					10										10000			1000		100		243110	30000
	AFR18-	158	10000	20000			1000					10										1000			100				32110	4000
	AFR18-	159	30000	2000			2000						200									80000			5000				119200	10000
	AFR18-	160	30000	2000			500	1000						10								300					10	100	33920	10000
	AFR18-	161	30000	1000		100	700						20									10000						100000	141820	200
	AFR18-	162	3000	500			7000						10									200		10	100				10820	30000
	AFR18-	163	20000	5000			100				10000	100000	1000	30								3000			1000		100		140230	10000
	AFR18-	164	4000	200			800							10								300			2000				7310	1000
	AFR18-	165	200			100						100										40000		100				100	40600	10000
	AFR18-	166	30000	500			1000										10000					5000000						10000	5051500	3000
	AFR18-	167	7000	3000			300					1000										9000		100	10		100		20510	3000
	AFR18-	168	10000										1000									2000		1000	20000		10000		44000	700000
	AFR18-	169	100000	10000		1000	7000															100000		100	200				218300	20000
	AFR18-	170	30000	100								30000										2000000							2060100	7000
	AFR18-	171	8000	800		100	1000						100									2000			200				12200	5000
	AFR18-	172	300	100			1000						10									100							1510	10000
	AFR18-	173	30000	10000			1000						9000	600								2000			2000	10	1000		55610	20000
	AFR18-	174	2000	600			400					100	100	100	100					10		1000		30	300		100		4840	0
	AFR18-	175	400	100			100															4000						100	4700	10000
	AFR18-	176	30000	200			500					100										10000		100	1000		100		42000	2000
	AFR18-	177	70000	2000		300	4000						10									300		10			100		76720	1000
	AFR18-	178	20000	2000			300						10									100							22410
	AFR18-	179	3000	100			300						10									200		10	600				4220	1000
	AFR18-	180	3000				200						100									20							3320	1000
	AFR18-	181	1000	10000			100						200	100								100			100		100		11700	7000
	AFR18-	182	5000	100		100	500						20									10000		10				1000	16730	1000
	AFR18-	183	1000000	10000			100							10								300			2000				1012410	10000
	AFR18-	184	3000	400		100	300	200				200										300			100		200		4800	2000
	AFR18-	185	1000	600		10	5000					100	10									1000		10					7730	10000
	AFR18-	186	30000	10000			200						50	100								200		10	400		100		41060	10000
	AFR18-	187	40000	3000			2000						40000	1000								20000			3000		100		109100	30000
	AFR18-	188	50000	2000									400									10000							62400	3000
	AFR18-	189	10000	100			800							10								200			1000		300		12410	2000
	AFR18-	190	100000	300			300					100	60	20								200					100		101080	10000
	AFR18-	191	10000				400															100			8000				18500	10000
	AFR18-	192	1000	700			400						10							20		500					10		2640	6000
	AFR18-	193	10000	30000			100					20000	30000	4000	100					100		70000		5000			200		169500	20000
	AFR18-	194	90000	20000			1000															200			20000				131200	20000
	AFR18-	195	20000	100			1000				100	2000	100									30000			90		1000		54390	2000
	* highlighted in green: AF contaminated samples
