# Supplementary material for: Implantation of Aspergillus Section Flavi in French Maize and Consequences on Aflatoxin Contamination of Maize at Harvest: Three-Year Survey
Source: Toxins (Basel). 2025 Mar 22;17(4):155. doi: 10.3390/toxins17040155 (PMC12031011; doi:10.3390/toxins17040155)
Supplement: Supplementary file 1 [file toxins-17-00155-s001.zip › SPTable S2.xlsx]

## Sheet: maïs parcelles 2019
									Supplementary Table S2: Results from mycological examination of maize samples collected from 2019 harvests
	Sample identification*	Fusarium	Acremonium	Verticillium	Alternaria	Cladosporium	Epicoccum	Nigrospora	dématiées	Hemispora	Eurotium	Aspergillus									Penicillium	Paecylomyces	Absidia	Mucor	Rhizomucor	Syncephalastrum	Rhizopus	Trichoderma	Total count (CFU/g)	Yeasts (/g)
		section liseola	sp	sp	sp	sp	nigrum	sp	NS	stellata	Aspergillus section	Flavi section	Nigri section	Candidi section	Circumdati section	Cremei section	Clavati section	Fumigati section	Terrei section	Nidulantes section	sp	sp	sp	sp	sp	sp	nigricans	sp
	AFR19- 14	3000	1000			100					400										400		100	100			600		5700	1000
	AFR19- 15	100000										200	100								10000		200	1000			2000		113500
	AFR19- 16	2000	10000			1000															100000			100					113100	2000
	AFR19- 17	1000	10000		300	2000	300														60		20	100			100		13880	400
	AFR19- 18	100000	1000			3000						200	20000								60000			4000					188200	20000
	AFR19- 19	50000	10000			600					200										200								61000	1000
	AFR19- 20	20000	80000			500					10										20000		200	100			200		121010	2000
	AFR19- 21	9000	10000		100	1000					200	10	10								6000		30	30			400		26780	3000
	AFR19- 22	100000	1000									300	2000								60000		100000				30000		293300	40000
	AFR19- 23	1000	10000								100										400		200	2000			1000		14700	100
	AFR19- 24	100																			100			20000			2000		22200
	AFR19- 25	200000	1000			1000							10								2000		10	100			100		204220	1000
	AFR19- 26	60000	10000			5000						20	2000								70000			3000			100		150120	10000
	AFR19- 27	2000										200									100			6000					8300
	AFR19- 28	30000	5000			200					10										500		100				2000		37810	1000
	AFR19- 29	50000	30000			5000						100									10000			3000			100		98200	20000
	AFR19- 30	30000	30000			10000							10			100					30000		100	100			1000	100	101410	1000
	AFR19- 31	50000	10000			1000			100	100	200	2000	20000						600		30000			9000			1000		124000	20000
	AFR19- 32	9000	2000			1000						100		100							5000		3000	300			5000		25500	1000
	AFR19- 33	30000	10000			100															40000		3000	10000					93100	100
	AFR19- 34	50000	30000			1000						400	2000								30000			4000			3000		120400	10000
	AFR19- 35	30000	9000			1000			200		100		10								2000		100	500			1000		43910	1000
	AFR19- 36	3000	90000			5000						20									5000		300	20			4000		107340	80000
	AFR19- 37	20000	10000			1000			100			20	20								2000		1000	200			1000		35340	1000
	AFR19- 38	5000	8000			300															40000		100				500		53900	1000
	AFR19- 39	20000	3000			200						40									100		5000	200			7000		35540	100
	AFR19- 40	1000	100			200						50									100			6000					7450	10000
	AFR19- 41	30000	10000			100															60000			20000			100		120200	30000
	AFR19- 42	30000	2000			1000															10000					100	20000		63100	1000
	AFR19- 43	10000	3000		200	4000			100			200	10								600		200				200		18510	3000
	AFR19- 44	2000	2000		30	1000					100	20	20								2000		10				300		7480	1000
	AFR19- 45	8000	1000			400						10									30000			1000			100		40510	1000
	AFR19- 46	9000	1000			200															200			1000					11400	1000
	AFR19- 47	10000	1000			20						20									1000		20000	20000			30000		82040	1000
	AFR19- 48	500	3000		100	500			100												2000		100	200					6500	2000
	AFR19- 49	200	1000		100	2000	100		20												200				100		200	2000	5920	1000
	AFR19- 50	50000	100000		1000	3000			5000	1000		60	30								20000			200			1000		181290	10000
	AFR19- 51	30000	1000			1000						200									10000			70000			100		112300	1000
	AFR19- 52	50000	10000			100						500	100								40000			200			100		101000	30000
	AFR19- 53	200000	1000			500															8000			1000					210500	20000
	AFR19- 54	200000	5000			1000						1000	100								90000			1000			1000		299100	10000
	AFR19- 55	30000	10000			100						200									500		1000	3000			50000	1000	95800	1000
	AFR19- 56	50000	1000			20					30			100							10000		20				1000		62170	1000
	AFR19- 57	9000	1000		100	100			100			10									600		30	20			100		11060	1000
	AFR19- 58	4000	10000		200	1000	100	1000				20	10								30			900			100		17360	10000
	AFR19- 59	200000	2000			2000															20000			5000			1000		230000	100
	AFR19- 60	10000	20000			200						100	300								2000		500	1000			1000		35100	100
	AFR19- 61	20000	3000		100	500															5000			400			1000	10000	40000	100
	AFR19- 62	10000	1000			100						4000									10000			1000			1000		27100	100000
	AFR19- 63	6000	2000			100						10									1000		100	200			100	100	9610	1000
	AFR19- 64	10000	100										100								30000		300				5000		45500	10000
	AFR19- 65	10000	100			300						1000									1000			300			1000		13700	40000
	AFR19- 66	40000	10000			3000															10000			40000					103000	20000
	AFR19- 67	100000	10000			100					100		10								10000			1000			100		121310	10000
	AFR19- 68	700	1000			1000						10	200								10000		200	1000			100		14210	4000
	AFR19- 69	400000	10000			200						20	2000								2000		10	2000			100		416330	5000
	AFR19- 70	20000	10000								100	100									100000			100			200		130500	1000
	AFR19- 71	100000	40000			3000															1000		20	1000			300		145320	10000
	AFR19- 72	10000	5000		10	200						600	100								500		1000	2000			100000		119410	200
	AFR19- 73	40000	10000			200					90	30	100	20						10	1000		100	200		10	1000		52760	3000
	AFR19- 74	4000	40000		20	600			10		20	10									500		1000	100			1000		47260	5000
	AFR19- 75	10000	20000			2000														100	300000						1000		333100	30000
	AFR19- 76	1000	2000		10	6000			200	10	20	20									20000		10				1000		30270	40000
	AFR19- 77	200	1000		100	1000	100		100			10									300		100	10			200		3120	2000
	AFR19- 78	600	2000		100	2000				100	20										2000		100				100		7020	100
	AFR19- 79	90000	10000			400				1000											20000		50				100		121550	400
	AFR19- 80	20000	100		100	1000						20	500								100000		2000	1000			2000	1000	127720	10000
	AFR19- 81	2000	1000			1000															30000			10000			100		44100	1000
	AFR19- 82	90000	1000			400															100			4000					95500
	AFR19- 83	700	100			100						10									3000		100	20			2000		6030	400
	AFR19- 84	20000	7000		100	100					40	100									700		10	100					28150	1000
	AFR19- 85	50000	10000			1000					10										1000			100			1000		63110	40000
	AFR19- 86	70000	20000			6000					100	300	200								100		4000	4000			3000		107700	10000
	AFR19- 87	100000	1000																		50000			100			100	1000	152200	10000
	AFR19- 88	300000	10000			300															3000		30	200			100		313630	10000
	AFR19- 89	20000	10000		100	500															200		300	20			2000		33120	1000
	AFR19- 90	40000	200000		100	4000						300	100								7000			1000		30	1000		253530	200000
	AFR19- 91	20000	3000			500															20000			1000			1000	1000	46500	700
	AFR19- 92	10000	500			300							30								100			600					11530	300
	AFR19- 93	20000	8000		300	1000						20	100			200					3000			100			100		32820	1000
	AFR19- 94	2000	100000			2000															5000		5000	200			200		114400	300
	AFR19- 95	1000	10000			200						100	1000								1000		100000				500000		613300	300
	AFR19- 96	200	2000			300						800	300								2000		6000	1000		1000	4000		17600	60000
	AFR19- 97	200	1000			200						100	200								900		1000	200		40	100000		103840	10000
	AFR19- 98	2000	1000			3000						30									4000		1000	10000			1000		22030	100000
	AFR19- 99	500000	10000			4000					100		10								300		2000	3000			60000		579410	30000
	AFR19- 100	500000	60000			500				500	2000										200000		2000	2000			4000		771000	10000
	AFR19- 101	1000	3000			100						3000	7000					200000					60000	80000			800000		1154100	200000
	AFR19- 102	4000	10000			4000						20	20										500	100			10000		28640	10000
	AFR19- 103	2000	100		10	3000					10										400		200	300			1000		7020	4000
	AFR19- 104	60000	100000			4000															8000		1000	10000			2000		185000	10000
	AFR19- 105	10000	80000			3000						100									90000			100			500		183700	20000
	AFR19- 106	100	10000			1000					100										1000		100	2000			200		14500	10000
	AFR19- 107	100	10000			100					20	100	300	200							100		10000	30			100000		120950	4000
	AFR19- 108	200	100			300						20	40					3000					1000	100			2000		6760	2000
	AFR19- 109	1000	1000									100									4000		10000	10000			10000		36100	50000
	AFR19- 110	60000	80000			300															5000			3000			1000		149300	1000
	AFR19- 111	20000	10000			8000						200	200								400			3000			1000		42800	40000
	AFR19- 112	90000	50000		200	100						100	2000								500		1000	100			600		144600	10000
	AFR19- 113	80000	10000		1000	1000						100									70000			100			10000		172200	20000
	AFR19- 114	5000	1000			100							200								30000		3000	1000			2000		42300	2000
	AFR19- 115	600	500			1000						200	400								2000		40000	20000			20000		84700	10000
	AFR19- 116	100	10000			100															1000		300000				400000		711200	30000
	AFR19- 117	1000	10000			100						10	50								7000		30000	2000			4000		54160	500
	AFR19- 118	1000	1000			600															2000		100	1000			100		5800	1000
	AFR19- 119	70000	20000		1000	100						90	3000								10000			3000			200		107390	1000
	AFR19- 120	2000	100000			8000															200		500	100			1000		111800	20000
	AFR19- 121	100	500			100															5000		100000				100000		205700	1000
	AFR19- 122	40000	100000			1000						20									1000		1000	2000			50000		195020	10000
	AFR19- 123	200	10000			9000															4000		300	20			1000		24520	3000
	AFR19- 124	100	300			2000															10000			60000					72400	20000
	AFR19- 125	4000	50000		100	1000							10								40000		30	60			100		95300	100
	AFR19- 126	3000	2000	100		2000			400				10								100		1000	100			1000		9710	4000
	AFR19- 127	2000	1000		200	800															1000		1000				4000		10000	8000
	AFR19- 128	5000	80000			700						10	100								1000		10000	20			10000		106830	20000
	AFR19- 129	300	1000			100														10	7000		10000			10	80000		98420	10000
	AFR19- 130				50	10			100				10					500			100		60	20			600		1450	1000
	AFR19- 131	1000	1000			100					100	200	70								500		5000	100			50000		58070	1000
	AFR19- 132	6000	10000			2000															10000		1000	2000			8000		39000	30000
	AFR19- 133	300	8000		100	2000															900		200	30			6000		17530	1000
	AFR19- 134	50000	1000			200						2000	100								10000		1000	20000			1000		85300	30000
	AFR19- 135	100	1000			1000															2000			3000			30000		37100	10000
	AFR19- 136	3000	6000			3000						10	500								7000		3000	100			900		23510	20000
	AFR19- 137	2000	1000			2000						100	1000								10000			20000			1000		37100	2000
	AFR19- 138	2000	1000			1000															100000			700000			10000		814000	700000
	AFR19- 139	100	2000								200	10000	2000								20000			1000			2000		37300	1000
	AFR19- 140	10000	100									6000				1000					6000000		10000	10000			2000		6039100
	AFR19- 141	10000	6000			1000					40000	700	10								10000		100	10			300		68120	60000
	AFR19- 142																				1000		3000				7000		11000	1000
	AFR19- 143	200											30								1000		600	1000			20000		22830	1000
	AFR19- 144	100										20010	10000								400		10000	10000			30000		80510	1000
	AFR19- 145	2000				2000						30	100								1000		1000	7000		10	2000		15140	70000
	AFR19- 146	300	6000			600							10								200		5000	300			20000		32410	1000
	AFR19- 147	10000	10000			3000						100	200								300000		2000	20000			2000		347300	10000
	AFR19- 148	1000	8000			5000		100				100	600	200					10		20000		100	50			1000		36160	40000
	AFR19- 149	3000	6000								100	10											20				1000		10130	1000
	AFR19- 150	200000	50000			4000					200										20000			5000			1000		280200	2000
	AFR19- 151	100										400	700								40000		7000				400000		448200	1000
	AFR19- 152	6000	10000		100	4000						10	200								1000		20				1000		22330	10000
	AFR19- 153											400									200		10000	20		200	100000		110820	400
	AFR19- 154	100										20000	3000								1000		30000	1000			200000		255100	10000
	AFR19- 155	1000	5000			4000															3000			500			100		13600	1000
	AFR19- 156	3000	1000		200					2000		40	600								1000			8000					15840	1000
	AFR19- 157	100	1000			2000															100			5000			1000		9200	200
	AFR19- 158	30000	10000			1000						90									10000			4000			2000		57090	10000
	AFR19- 159	50000	1000		100	5000						200	1000								10000		100	600			4000		72000	10000
	AFR19- 160	70000	40000		2000	10000						20									100			2000			3000		127120	300
	AFR19- 161	200				200				100	100										10000			4000			30000		44600	10000
	AFR19- 162	10000	4000			500						100	100								1000			5000					20700	50000
	AFR19- 163	10000	1000		300	1000						10	10								100		100				1000		13520	1000
	AFR19- 164					10000						10	4000								600000			10000			2000		626010
	AFR19- 165	10000	1000									2000	10								1000		10000	50			20000		44060	10000
	AFR19- 166	100				200						300	100								1000		2000	1000			40000		44700	10000
	AFR19- 167	100000	1000			2000						200	20	2000							80000			10000			1000		196220	10000
	AFR19- 168	100000	50000			100						100	2000			1000					30000			500			1000		184700	1000
	AFR19- 169	20000	1000			2000						90	100								5000			10000			1000		39190	100000		Fus culmorum	2000
	AFR19- 170	5000	100000		100	1000							10	100							4000			7000			4000		121210	10000
	AFR19- 171	60000	2000			10000						100									60000			10000			6000		148100	3000
	AFR19- 172	1000	1000			30						10	10								100		100	3000					5250	10000
	AFR19- 173	30	10000			100						20	20								2000			600			7000		19770	4000
	AFR19- 174	20000	20000		2000	3000					100										1000			20			2000		48120	30000
	AFR19- 175	20000	1000									10									3000		10000	20000			100000		154010	80000
	AFR19- 176	100																			100		2000	10000			100000		112200	800000
	AFR19- 177	10000	10000			300							100								20000		1000				3000		44400	20000
	AFR19- 178	6000	1000		400	2000						70	10								600		100	10			1000		11190	30000
	AFR19- 179	10000	20000			20000															3000		200	1000			30000		84200	30000
	AFR19- 180	1000				300															1000			10000			100		12400	3000
	AFR19- 181	1000	5000	100		100							10								80000		400				3000		89610	10000
	AFR19- 182	100																			1000		5000	5000			30000		41100	100000
	AFR19- 183	200				100						9000	200								3000		2000	600			10000		25100	50000
	AFR19- 184		1000			10						2000	1000								200		100	300			1000		5610	3000
	AFR19- 185				1000							500	20					5000			2000		30000				30000		68520	1000
	AFR19- 186	1000	10000			6000						6000	1000								1000		1000	1000			10000		37000	100000
	AFR19- 187	300			100	1000					1000			10							10000		10000	10000			100000		132410	2000
	AFR19- 188	2000	10000		100	600						50									10000			4000			100		26850	1000
	AFR19- 189	100	8000			50						100	10								100		100	10			600		9070	1000
	AFR19- 190	10000	4000			5000						20	20	10							20000			100			1000		40150	10000
	AFR19- 191	100	1000																		200		100				600		2000	2000
	AFR19- 192	1000	10000		30	2000					10	10	100								2000			10			100		15260	10000
	AFR19- 193	10000	10000			200															10000		2000	100			1000		33300	40000
	AFR19- 194	5000	30000			200															200		50	200			1000		36650	30000
	AFR19- 195	3000	40000			5000							100								500		30						48630	500
	AFR19- 196	600000	10000		100	2000						20	10								200		10	30			100		612470	1000
	* highlighted in green: AF contaminated samples
