# Supplementary material for: Implantation of Aspergillus Section Flavi in French Maize and Consequences on Aflatoxin Contamination of Maize at Harvest: Three-Year Survey
Source: Toxins (Basel). 2025 Mar 22;17(4):155. doi: 10.3390/toxins17040155 (PMC12031011; doi:10.3390/toxins17040155)
Supplement: Supplementary file 1 [file toxins-17-00155-s001.zip › SPTable S3.xlsx]

## Sheet: maïs parcelles 2020
									Results of mycological examination of samples collected from 2020 harvests
	Sample identification*	Fusarium	Acremonium	Verticillium	Alternaria	Cladosporium	Epicoccum	Nigrospora	dématiées	Hemispora	Eurotium	Aspergillus									Penicillium	Paecylomyces	Absidia	Mucor	Rhizomucor	Syncephalastrum	Rhizopus	Trichoderma	Total count (CFU/g)	Yeasts (/g)
		Liseola section	sp	sp	sp	sp	nigrum	sp	NS	stellata	Aspergillus section	Flavi section	Nigri section	Candidi section	Circumdati section	Cremei section	Clavati section	Fumigati section	Terrei section	Nidulantes section	sp	sp	sp	sp	sp	sp	nigricans	sp
	AFR20-9	3000	4000		100	4000						100	50	10							7000			300			100		18660	5000
	AFR20-10	100000	50000			10000						100	100	10		100					20000			3000			1000		184310	100000
	AFR20-11	1000	20000			2000			2000		10	30	10								2000			100			200		27350	20000
	AFR20-12	5000	10000		300	2000		1000				400				10					10000						200		28910	10000
	AFR20-13	30000	4000			200			100			300	100								1000		10	100			200	100	36110	1000
	AFR20-14	10000	1000		100	6000			400		20	40	200					100			200			20			100		18180	10000
	AFR20-15	1000	300			100						600	200														100		2300	3000
	AFR20-16	5000	1000		100	4000					10	50	1000			100					20000			3000			3000		37260	1000
	AFR20-17	20000	10000									400000	40000						1000		50000		10000	50000			400000		981000	200000
	AFR20-18	100000	20000			2000						4000	100								10000			5000			1000		142100	1000
	AFR20-19	200	10000		30	1000						20								100	100		10	30			100		11590	20000
	AFR20-20	3000	1000		300	4000						40	30	10						100	2000						1000		11480	3000
	AFR20-21	40000	30000		100	2000						30	1000								10000			10			1000		84140	10000
	AFR20-22	20000	10000								100	200	10								200			200			1000		31710	300
	AFR20-23	40000	1000			1000						200								100	40		100	2000			1000		45440	10000
	AFR20-24	8000	10000			600				100	8000	2000	700							900	2000			100		10	1000		33410	10000
	AFR20-25	30000	30000			1000					2000	100									1000		100	3000			3000		70200	20000
	AFR20-26	7000	10000			700						200									900		1000	10000			1000		30800	1000
	AFR20-27	50000	2000			200					200	20	10			100					800		10				100		53440	1000
	AFR20-28											4000	3000														40000		47000	400
	AFR20-29	10000	7000			3000							10								2000			3000			3000		28010	10000
	AFR20-30	2000	3000								100										50000			400			200	100	55800	1000
	AFR20-31	10000	2000																		50000		4000	1000			30000		97000	1000
	AFR20-32	20000	3000			300				100	400	100	100								3000			200			10		27210	300
	AFR20-33	1000	3000			100						4000	4000								2000			2000			400		16500	10000
	AFR20-34	500	3000		1000	600					20	20	30								1000		100	100			400		6770	300
	AFR20-35	700	200								400	10									5000			200			3000		9510	900
	AFR20-36	80000	3000			2000						1000	100							100	10000			500			1000		97700	3000
	AFR20-37	100000	100000			1000						20000	3000								30000			3000			20000		277000	300000
	AFR20-38	7000	3000			2000			1000			3000	500								20000			100			1000		37600	500
	AFR20-39	400	20000			2000					10	10	10								200			10		10	100		22750	10000
	AFR20-40	60000	5000			2000					100	1000	1000								4000			400			100		73600	30000
	AFR20-41	100000	10000			1000					100										2000			2000			200		115300	60000
	AFR20-42	3000	2000		10	5000					10	700	200							100	10000		100	20			100		21240	1000
	AFR20-43				200	200						60	20								300		100				1000		1880	200
	AFR20-44	8000	2000			2000					5000	1000	400							100	40000			1000			2000		61500	20000
	AFR20-45	100000	1000		100	2000						200	200								100		100	200			1000		104900	1000
	AFR20-46	100000	10000			100						20000	2000								80000			100000			80000		392100	80000
	AFR20-47	20000	2000			200						200									6000			5000			1000		34400	100000
	AFR20-48	100000	10000									400000	200000	100							100000			2000		1000	300000		1113100	20000
	AFR20-49	20000	5000			1000						200									50000			3000			100000		179200	1000
	AFR20-50	10000	2000			100															100		10000	10			30000		52210	10000
	AFR20-51	1000	2000			300				300		300	100								10000			200			1000		15200	30000
	AFR20-52	10000	4000			100						100									400			1000			1000		16600	1000
	AFR20-53	800	10000		10	3000					400	20	20	300		10				2000	400			40			100		17100	500
	AFR20-54	100000	600		10	100					50										100			20			1000		101880	100
	AFR20-55	50000	400		1000	1000															10000			10			100	100	62610	10000
	AFR20-56	4000	100			100							10								100			10			100		4420	8000
	AFR20-57	600	100			100						700	10								300						100		1910	1000
	AFR20-58	10000	1000		100	6000	100														50000	100		60					67360	10000
	AFR20-59	4000	2000		20	100					10										30000		1000				3000	100	40230	1000
	AFR20-60	2000	4000			1000						10000									10000			20000			30000		77000	1000
	AFR20-61	40000	2000			1000						100	20								2000						2000		47120	2000
	AFR20-62	1000	50000			1000						40000	1000								5000			10000			10000		118000	100000
	AFR20-63	3000	300		300			2000	300		1000	20									1000			200			1000		9120	200
	AFR20-64	30000	6000			1000				3000	900									1000	8000			2000			200	100	52200	10000
	AFR20-65	7000	10000			1000						100								10	800			1000			2000		21910	1000
	AFR20-66	50000	2000		200	5000						10	100								100			3000			1000		61410	20000
	AFR20-67	1000	200			100					5000	30000	3000								3000		1000	2000		1000	100		46400	1000
	AFR20-68	200000	10000			200					200000	100	200			3000					500000						100		913600	6000
	AFR20-69	20000	5000		1000	4000					800	100	30								1000		100				1000		33030	6000
	AFR20-70	40000	30000			2000						1000	3000								5000			100			1000		82100	30000
	AFR20-71	30000	1000			2000							200								60000			30000			1000		124200	20000
	AFR20-72	50000	2000		100	2000						30									200			100			300		54730	5000
	AFR20-73	4000	10000			2000						40		10						10	20000			100			1000		37160	10000
	AFR20-74	1000	100			1000						300	20								6000			1000			100		9520	3000
	AFR20-75	20000	2000		10	500						100	20								600		10	10			100		23350	3000
	AFR20-76	60000	2000		20	2000				100	200	10									20000		10	10					84350	60000
	AFR20-77	100000	3000			1000	1000					50	20								3000			400			1000		109470	2000
	AFR20-78	1000	300		10	10															100		400				4000		5820	1000
	AFR20-79	10000	2000			100						300	100								10000			7000			4000		33500	1000
	AFR20-80	3000	2000			5000				2000											20000			3000					35000	50000
	AFR20-81	100	100			700				100		200	20								1000						100		2320	2000
	AFR20-82	30000	10000			1000					200										20000			10000			100		71300	10000
	AFR20-83	4000	1000									3000	100								400						20000		28500	10000
	AFR20-84	50000	1000			1000															100			1000			200		53300	1000
	AFR20-85	1000	100		100	2000			100			20	10								1000			20			400		4750	5000
	AFR20-86	7000	1000		100	20000			2000	4000	10	300	60							2000	1000						300		37770	3000
	AFR20-87	3000	2000		10	500					300	20									2000			10			300		8140	3000
	AFR20-88	3000	2000			100						300	1000								100			1000			1000		8500	10000
	AFR20-89	1000	100		100	2000			500		10										200						1000		4910	5000
	AFR20-90	70000	300			5000			100			20									3000			300			100		78820	1000
	AFR20-91	100				100						300	50							100	100		30				10000		10780	6000
	AFR20-92	10000	200		10	10000			1000		20		60	10		10					1000		100	80			1000		23490	2000
	AFR20-93	1000	300			400					10	100									10000		1000	200			1000		14010	1000
	AFR20-94	2000	3000			100					200	20000	1000								20000			1000			100		47400	10000
	AFR20-95	200	1000			1000															40		1000	100			10000		13340	1000
	AFR20-96		200		100	4000			600												800		100	1000			400		7200	3000
	AFR20-97	300	200			1000						40	10								50000			200			1000		52750	10000
	AFR20-98	5000	5000		100	2000			500			300	200								100			1000			100		14300	200
	AFR20-99	3000	1000			1000					40	100	20								100						1000		6260	3000
	AFR20-100	10000	3000			2000				100		10	200								40000			1000			1000		57310	400
	AFR20-101		400		500	5000	100					40	100							10	200						1000		7350	1000
	AFR20-102	300	100		100	800			200	100		70	100						100		500		60	10			300		2740	1000
	AFR20-103	5000	2000		100	1000					80	100	100								4000		1000	100			1000		14480	20000
	AFR20-104	3000	1000			1000						1000	2000	100							20000		100	10000			2000		40200	400000
	AFR20-105	1000	100			1000			1000			300	100								200			600			1000		5300	100
	AFR20-106	300	100			800					100	5000	1000	100							300			500			1000		9200	3000
	AFR20-107	5000	1000		100	1000					200	300	100							100	30000			1000			2000		40800	10000
	AFR20-108		1000			600					200	400	2000								400			10			4000		8610	300
	AFR20-109	10000	1000			300															200		200	6000			10000		27700	200
	AFR20-110	10	100			500			100			100	100								100		20			10	400		1440	9000
	AFR20-111	10000	1000			1000						40	20								20000			900			1000		33960	20000
	AFR20-112					1000			200			20	10								20			10					1260	9000
	AFR20-113					10					10										100			300					420
	AFR20-114	7000	10000			2000					100										2000		100	100			3000		24300	10000
	AFR20-115	60000	1000		1000	2000					10	20	20	10							100			100			1000		65260	10000
	AFR20-116	2000				1000							100000								2000	1000					2000		108000	10000
	AFR20-117	1000	1000			200					1000	40	100								1000					20	2000		6360	10000
	AFR20-118	100			200	500	1000	100	100		100	2000	1000								80000		20	40			100	100	85360	6000
	AFR20-119	100000	3000		200	6000						60	90								4000			200			1000		114550	1000
	AFR20-120	10000	2000			100						2000									8000			100			1000		23200	3000
	AFR20-121	10000	1000			100						1000	1000								100		5000	1000			6000		25200	8000
	AFR20-122	500										4000	200								10000		10000	60000			200000		284700	100000
	AFR20-123	30				400				20000	300000					600					30000						100		351130	1000
	AFR20-124	10000	1000			1000						200	400								10000			100			1000		23700	2000
	AFR20-125	1000				200					300										300		20000				70000		91800
	AFR20-126	10000	1000			100						20		100							100		300	10			300		11930	1000
	AFR20-127	100	5000		10	5000		100	500			10									200		10				100		11030	1000
	AFR20-128	6000	4000			8000						300	100								10000			1000			3000		32400	30000
	AFR20-129	20000	8000		100	5000						30	200								2000		10				200		35540	8000
	AFR20-130	300	300			5000			200			30	100	10							500		100	100			700		7340	2000
	AFR20-131	20000	100		100	100	100				100										100000			3000					123500	1000
	AFR20-132	2000	300		100	700			40												100			10					3250	5000
	AFR20-133	5000	100			5000						300	100								500			5000			1000		17000	500
	AFR20-134	100				2000					100	3000	2000								800		1000	4000		400	5000		18400	3000
	AFR20-135	100				6000															300000			1000			100		307200	1000
	AFR20-136	100000	10000		100	300							30								10000						1000		121430	10000
	AFR20-137	3000	1000		300	1000	100		200		10	20	10			10					20000			100			100		25850	1000
	AFR20-138	1000	100		100	1000						50	50								1000			20			100		3420	2000
	AFR20-139	10000	600		100	3000		1000					10								600						100		15410	700
	AFR20-140	100000	10000									400000	60000								10000			30000			200000		810000	5000000
	AFR20-141	50	1000			1000					7000	10									900			1000			100		11060	10000
	AFR20-142	3000	100			1000						40	600								600			100			1000		6440	5000
	AFR20-143	200	1000			500						100	1000								2000			40			100		4940	5000
	AFR20-144	100	1000			2000						10									300000			1000			1000		305110	30000
	AFR20-145	4000	400			1000						1000	1000								1000			300			1000		9700	10000
	AFR20-146	50000	40000								400										10000			400		10	2000		102810	10000
	AFR20-147				10	100					10	300	200								20						1000		1640	1000
	AFR20-148	100	1000			2000					2000	10000	1000							1000	2000			2000			10000		31100	20000
	AFR20-149	6000	100		100	1000					10	500	100								300		100	10			500	100	8820	20000
	AFR20-150	10	100			20						200	100								1000		20				5000		6450	500
	AFR20-151	400										10	100								100		2000	1000			30000		33610	50000
	AFR20-152	100				200						100	2000										3000			30	200000		205430	100000
	AFR20-153	100			100	2000						100									4000			20			100		6420	1000
	AFR20-154	3000	1000		1000	6000						100	40								600			20			200		11960	300000
	AFR20-155	3000				100						30									60		1000	300			20000		24490	100000
	AFR20-156	10000	1000			2000					1000	2000	1000								100000			2000		300	10000		129300	1000
	AFR20-157	3000	1000		100	2000					100	1000									8000			2000					17200	1000
	AFR20-158	100000	1000			100						100	1000								6000			10			1000		109210	1000
	AFR20-159	400	1000			3000						10									100						300		4810	1000
	AFR20-160	1000				100						7000	10000						10000		10000		6000	10000			100000		154100	10000
	AFR20-161	40000	10000			3000						10	500								200000		1000	400			1000		255910	100000
	AFR20-162		100			100						60	100								60			20			200		640	300
	AFR20-163	40000	10000									500000	100000								40000		10000	400		700	40000		741100	200000
	AFR20-164	100000	10000		500	1000						100	100								10000			5000			1000		127700	4000
	AFR20-165	50	1000			1000						1000	5000								7000			40			1000		16090	600
	AFR20-166	20000	4000			100							50								8000			500			100		32750	10000
	AFR20-167	200	1000			2000			200		30	300	300								100			20			1000		5150	700
	AFR20-168	200			100	1000		100	100			30	20								9000						100		10650	200
	AFR20-169	100	5000		200	1000			1000		300	50	10								400			10			6000	1000	15070	5000
	AFR20-170	100				2000						200	20000								20						200		22520	100
	AFR20-171	100	100			1000				100		200	200					100			2000		100				1000		4900	5000
	AFR20-172	60000	1000			1000						4000	100								4000			10000			2000		82100	30000
	AFR20-173	40000	4000			400						4000	3000								1000						1000		53400	1000
	AFR20-174	2000	1000			3000						200	200								100			3000			100		9600	2000
	AFR20-175	10000	30000			3000															200000			40000					283000	20000
	AFR20-176	300	100									10000	3000								1000		30000	10000			300000		354400	100000
	AFR20-177	300	100		10	500					10	100	100								300			100			200		1720	2000
	AFR20-178	100	1000			700					10	20	30								600		200				400		3060	400
	AFR20-179	1000	5000		100	3000			20				60					10	10		400		100	10			300		10010	10000
	AFR20-180	100	1000			5000			200		100	500	100								200			500			1000		8700	3000
	AFR20-181	100	5000		100	2000			100				100						10		20		100	10			300		7840	100
	AFR20-182	50	100			500						400	200								50						1000		2300	100
	AFR20-183	500	300			2000						200	100						10		600						1000		4710	100
	AFR20-184	100	1000			4000						20	20							10	3000			20			200		8370	20000
	* Highlighted in green: AF contaminated samples
