# Supplementary material for: Implantation of Aspergillus Section Flavi in French Maize and Consequences on Aflatoxin Contamination of Maize at Harvest: Three-Year Survey
Source: Toxins (Basel). 2025 Mar 22;17(4):155. doi: 10.3390/toxins17040155 (PMC12031011; doi:10.3390/toxins17040155)
Supplement: Supplementary file 1 [file toxins-17-00155-s001.zip › SPTable S4.xlsx]

## Sheet: souches parcelles maïs 2018
	Supplemantary Table S4: Aspergillus section Flavi strains isolated from maize samples collected during the 2018-2020 harvests
			2018						2019						2020
	Strain number	Identification	Toxigenic potential (/ = < LOD)				Strain number	Identification	Toxigenic potential (/ = < LOD)				Strain number	Identification	Toxigenic potential
			AF B	AF G	CPA				AF B	AF G	CPA				AFB	AFG	CPA
	AFR18-1a	A. flavus	/	/	+		AFR19-15a	A. flavus	/	/	/		AFR20-9a	A. flavus	/	/	+
	AFR18-2a	A. flavus	/	/	+		AFR19-15b	A. flavus	+	/	+		AFR20-9b	A. flavus	+		+
	AFR18-2b	A. flavus	/	/	+		AFR19-15c	A. flavus	/	/	/		AFR20-10a	A. flavus			+
	AFR18-2c	A. flavus	/	/	+		AFR19-18a	A. flavus	/	/	+		AFR20-10b	A. flavus
	AFR18-8a	A. flavus	/	/	+		AFR19-18b	A. flavus	/	/	/		AFR20-11a	A. flavus
	AFR18-9a	A. flavus	/	/	+		AFR19-21 a	A. flavus	/	/	+		AFR20-11b	A. flavus	+		+
	AFR18-12a	A. flavus	/	/	+		AFR19-22a	A. flavus	+	/	+		AFR20-12a	A. flavus			+
	AFR18-12b	A. flavus	+	/	+		AFR19-22b	A. flavus	/	/	+		AFR20-13a	A. flavus	+		+
	AFR18-12c	A. flavus	/	/	/		AFR19-26a	A. flavus	/	/	+		AFR20-13b	A. flavus
	AFR18-12d	A. flavus	/	/	+		AFR19-27a	A. flavus	/	/	/		AFR20-13c	A. flavus			+
	AFR18-14a	A. flavus	/	/	/		AFR19-29a	A. flavus	/	/	/		AFR20-13d	A. flavus			+
	AFR18-15a	A. flavus	/	/	+		AFR19-31a	A. flavus	/	/	+		AFR20-13e	A. flavus			+
	AFR18-16a	A. flavus	/	/	/		AFR19-31b	A. flavus	/	/	+		AFR20-14a	A. flavus			+
	AFR18-16b	A. flavus	/	/	+		AFR19-31c	A. flavus	/	/	+		AFR20-14b	A. flavus			+
	AFR18-16c	A. flavus	+	/	+		AFR19-31e	A. flavus	/	/	/		AFR20-15a	A. flavus			+
	AFR18-17a	A. pseudonomius	+	+	/		AFR19-32a	A. flavus	/	/	+		AFR20-15b	A. flavus			+
	AFR18-17b	A. flavus	+	/	+		AFR19-34a	A. parasiticus	+	+	/		AFR20-15c	A. flavus			+
	AFR18-17c	A. flavus	+	/	+		AFR19-34b	A. flavus	+	/	+		AFR20-15d	A. flavus	+		+
	AFR18-17d	A. flavus	+	/	+		AFR19-34c	A. flavus	+	/	+		AFR20-15e	A. flavus			+
	AFR18-19a	A. flavus	/	/	/		AFR19-34e	A. flavus	+	/	+		AFR20-15g	A. flavus			+
	AFR18-19b	A. flavus	+	/	+		AFR19-36a	A. flavus	/	/	/		AFR20-16a	A. flavus			+
	AFR18-19c	A. flavus	/	/	+		AFR19-36b	A. parasiticus	+	+	/		AFR20-17a	A. flavus			+
	AFR18-19d	A. flavus	+	/	/		AFR19-37a	A. flavus	+	/	+		AFR20-17b	A. flavus	+		+
	AFR18-19e	A. flavus	/	/	+		AFR19-37b	A. flavus	/	/	+		AFR20-17c	A. flavus
	AFR18-19f	A. flavus	/	/	/		AFR19-39a	A. flavus	+	/	/		AFR20-17d	A. flavus			+
	AFR18-21a	A. flavus	/	/	+		AFR19-40a	A. flavus	/	/	/		AFR20-17e	A. flavus
	AFR18-22a	A. flavus	/	/	+		AFR19-43a	A. flavus	/	/	+		AFR20-17g	A. flavus
	AFR18-24a	A. flavus	/	/	/		AFR19-43c	A. flavus	/	/	+		AFR20-18a	A. flavus			+
	AFR18-24b	A. flavus	/	/	/		AFR19-43g	A. flavus	/	/	+		AFR20-18b	A. flavus			+
	AFR18-27a	A. parasiticus	+	+	/		AFR19-44a	A. flavus	/	/	+		AFR20-19a	A. flavus			+
	AFR18-30a	A. flavus	/	/	+		AFR19-44b	A. flavus	/	/	+		AFR20-20a	A. flavus			+
	AFR18-30b	A. flavus	/	/	/		AFR19-45a	A. flavus	/	/	+		AFR20-20b	A. flavus
	AFR18-33a	A. flavus	/	/	+		AFR19-47a	A. flavus	+	/	+		AFR20-20c	A. flavus
	AFR18-34a	A. flavus	/	/	+		AFR19-50a	A. flavus	/	/	+		AFR20-21a	A. flavus	+		+
	AFR18-35a	A. flavus	/	/	+		AFR19-51a	A. flavus	+	/	+		AFR20-21b	A. flavus			+
	AFR18-36a	A. flavus	+	/	+		AFR19-52a	A. flavus	/	/	/		AFR20-22a	A. flavus			+
	AFR18-37a	A. flavus	+	/	+		AFR19-52b	A. flavus	/	/	+		AFR20-22b	A. parasiticus	+	+
	AFR18-37b	A. flavus	/	/	+		AFR19-52c	A. flavus	/	/	+		AFR20-22c	A. flavus	+		+
	AFR18-37c	A. flavus	/	/	+		AFR19-52d	A. flavus	/	/	+		AFR20-22d	A. flavus	+		+
	AFR18-37f	A. flavus	/	/	+		AFR19-54a	A. flavus	/	/	/		AFR20-23a	A. flavus			+
	AFR18-41a	A. flavus	+	/	+		AFR19-54b	A. flavus	+	/	+		AFR20-23b	A. flavus			+
	AFR18-41b	A. flavus	+	/	+		AFR19-54d	A. flavus	/	/	+		AFR20-24a	A. flavus			+
	AFR18-43a	A. flavus	/	/	+		AFR19-54e	A. flavus	+	/	+		AFR20-24c	A. flavus
	AFR18-44a	A. flavus	/	/	+		AFR19-54f	A. flavus	+	/	+		AFR20-24d	A. flavus
	AFR18-45a	A. flavus	+	/	+		AFR19-54g	A. flavus	/	/	+		AFR20-24e	A. flavus	+		+
	AFR18-47a	A. flavus	+	/	+		AFR19-55a	A. flavus	/	/	+		AFR20-25a	A. flavus			+
	AFR18-47b	A. flavus	+	/	+		AFR19-57a	A. flavus	/	/	+		AFR20-26a	A. flavus			+
	AFR18-48a	A. flavus	/	/	/		AFR19-58a	A. flavus	/	/	/		AFR20-26b	A. flavus
	AFR18-48b	A. flavus	/	/	/		AFR19-58b	A. flavus	+	/	+		AFR20-27a	A. flavus			+
	AFR18-48c	A. flavus	/	/	+		AFR19-60a	A. flavus	/	/	/		AFR20-28a	A. flavus			+
	AFR18-49a	A. flavus	/	/	+		AFR19-60b	A. flavus	+	/	+		AFR20-28b	A. flavus			+
	AFR18-49b	A. flavus	+	/	+		AFR19-62a	A. flavus	/	/	/		AFR20-28c	A. flavus			+
	AFR18-50a	A. parasiticus	+	+	/		AFR19-62b	A. flavus	/	/	/		AFR20-32a	A. flavus	+		+
	AFR18-50b	A. flavus	/	/	/		AFR19-62c	A. flavus	/	/	/		AFR20-32c	A. flavus			+
	AFR18-50c	A. flavus	+	/	+		AFR19-62e	A. flavus	/	/	+		AFR20-33a	A. flavus			+
	AFR18-50g	A. flavus	/	/	/		AFR19-63a	A. flavus	/	/	/		AFR20-33b	A. flavus			+
	AFR18-52a	A. flavus	/	/	+		AFR19-65a	A. flavus	/	/	/		AFR20-33d	A. flavus			+
	AFR18-52c	A. flavus	/	/	+		AFR19-65c	A. flavus	/	/	/		AFR20-33f	A. flavus
	AFR18-52d	A. flavus	/	/	+		AFR19-65e	A. flavus	/	/	+		AFR20-33h'	A. parasiticus	+	+
	AFR18-52e	A. flavus	+	/	+		AFR19-65f	A. flavus	/	/	+		AFR20-33i'	A. parasiticus	+	+
	AFR18-52f	A. flavus	+	/	+		AFR19-65g	A. flavus	/	/	+		AFR20-34a	A. flavus			+
	AFR18-52i	A. flavus	/	/	+		AFR19-68a	A. flavus	+	/	+		AFR20-35a	A. flavus			+
	AFR18-53a	A. flavus	/	/	/		AFR19-69a	A. parasiticus	+	+	/		AFR20-36a	A. flavus	+		+
	AFR18-54a	A. parasiticus	+	+	/		AFR19-69b	A. flavus	/	/	/		AFR20-36b	A. parasiticus	+	+
	AFR18-54b	A. parasiticus	+	+	/		AFR19-70a	A. flavus	/	/	/		AFR20-37a	A. flavus			+
	AFR18-54c	A. flavus	/	/	/		AFR19-72a	A. flavus	+	/	+		AFR20-37c	A. flavus			+
	AFR18-54d	A. flavus	/	/	+		AFR19-72b	A. flavus	/	/	+		AFR20-37f	A. flavus			+
	AFR18-54e	A. flavus	/	/	/		AFR19-72c	A. flavus	/	/	+		AFR20-38a	A. flavus
	AFR18-58a	A. flavus	/	/	/		AFR19-72d	A. flavus	+	/	+		AFR20-38c	A. flavus			+
	AFR18-58b	A. flavus	/	/	/		AFR19-72g	A. flavus	+	/	+		AFR20-38f	A. flavus	+		+
	AFR18-59a	A. flavus	/	/	/		AFR19-73a	A. flavus	/	/	+		AFR20-39a	A. flavus			+
	AFR18-60a	A. flavus	/	/	+		AFR19-73b	A. flavus	/	/	+		AFR20-40a	A. flavus			+
	AFR18-63a	A. flavus	+	/	+		AFR19-74a	A. flavus	/	/	/		AFR20-40b	A. parasiticus	+	+
	AFR18-63b	A. flavus	/	/	/		AFR19-76a	A. flavus	/	/	+		AFR20-40c	A. flavus			+
	AFR18-63d	A. flavus	+	/	+		AFR19-76b	A. flavus	/	/	/		AFR20-40d	A. flavus			+
	AFR18-63e	A. flavus	+	/	/		AFR19-77a	A. flavus	/	/	+		AFR20-40e	A. flavus			+
	AFR18-64a	A. parasiticus	+	+	/		AFR19-80a	A. flavus	/	/	+		AFR20-40f	A. flavus	+		+
	AFR18-64b	A. flavus	/	/	+		AFR19-83a	A. flavus	+	/	+		AFR20-40g	A. flavus
	AFR18-65a	A. flavus	/	/	+		AFR19-84a	A. flavus	/	/	+		AFR20-42a	A. flavus
	AFR18-65b	A. flavus	/	/	+		AFR19-84c	A. flavus	/	/	/		AFR20-42c	A. flavus			+
	AFR18-65c	A. flavus	+	/	+		AFR19-84d	A. flavus	/	/	+		AFR20-42e	A. flavus			+
	AFR18-65h	A. parasiticus	+	+	/		AFR19-84e	A. flavus	/	/	/		AFR20-42i	A. flavus
	AFR18-65j	A. flavus	/	/	+		AFR19-86a	A. flavus	/	/	+		AFR20-43a	A. flavus
	AFR18-65k	A. flavus	/	/	+		AFR19-86b	A. flavus	/	/	/		AFR20-43b	A. flavus			+
	AFR18-66a	A. flavus	+	/	+		AFR19-86d	A. flavus	/	/	+		AFR20-43c	A. flavus	+		+
	AFR18-66b	A. flavus	/	/	+		AFR19-90a	A. flavus	/	/	+		AFR20-44a	A. flavus			+
	AFR18-66c	A. flavus	+	/	/		AFR19-90b	A. flavus	/	/	/		AFR20-44c	A. flavus
	AFR18-67a	A. parasiticus	+	+	/		AFR19-90c	A. flavus	/	/	+		AFR20-44d	A. parasiticus	+	+
	AFR18-73a	A. flavus	+	/	+		AFR19-93a	A. flavus	/	/	/		AFR20-44e	A. parasiticus	+	+
	AFR18-73b	A. flavus	/	/	+		AFR19-93b	A. parasiticus	+	+	/		AFR20-44f	A. flavus	+		+
	AFR18-74a	A. flavus	/	/	/		AFR19-95a	A. flavus	/	/	/		AFR20-44g	A. flavus			+
	AFR18-75a	A. flavus	/	/	+		AFR19-96a	A. flavus	/	/	+		AFR20-45a	A. flavus			+
	AFR18-75b	A. flavus	/	/	/		AFR19-96b	A. flavus	/	/	+		AFR20-45b	A. flavus			+
	AFR18-76a	A. flavus	/	/	/		AFR19-96c	A. flavus	/	/	+		AFR20-45c	A. flavus			+
	AFR18-76b	A. flavus	+	/	+		AFR19-97a	A. flavus	/	/	+		AFR20-45d	A. flavus
	AFR18-79a	A. parasiticus	+	+	/		AFR19-97b	A. flavus	/	/	/		AFR20-46a	A. flavus			+
	AFR18-83a	A. flavus	/	/	/		AFR19-97c	A. flavus	+	/	/		AFR20-46b	A. flavus	+		+
	AFR18-83b	A. flavus	/	/	+		AFR19-97e	A. flavus	/	/	+		AFR20-46c	A. flavus			+
	AFR18-84a	A. flavus	/	/	/		AFR19-98a	A. flavus	/	/	+		AFR20-46f	A. flavus			+
	AFR18-84b	A. flavus	/	/	+		AFR19-101a	A. flavus	/	/	/		AFR20-46g	A. parasiticus
	AFR18-84c	A. flavus	+	/	+		AFR19-101d	A. flavus	/	/	/		AFR20-47a	A. flavus
	AFR18-85a	A. flavus	/	/	+		AFR19-102a	A. flavus	+	/	+		AFR20-48a	A. flavus	+
	AFR18-85b	A. flavus	+	/	/		AFR19-102b	A. flavus	/	/	/		AFR20-48b	A. flavus
	AFR18-85c	A. flavus	/	/	/		AFR19-105a	A. flavus	/	/	+		AFR20-48c	A. flavus			+
	AFR18-85d	A. flavus	/	/	/		AFR19-107a	A. flavus	+	/	+		AFR20-48d	A. flavus			+
	AFR18-95a	A. flavus	+	/	+		AFR19-107b	A. flavus	/	/	+		AFR20-48f	A. flavus	+		+
	AFR18-96a	A. flavus	/	/	+		AFR19-108a	A. flavus	/	/	+		AFR20-48g	A. flavus
	AFR18-96b	A. flavus	/	/	/		AFR19-108b	A. flavus	+	/	+		AFR20-48i'	A. parasiticus	+	+
	AFR18-96c	A. flavus	/	/	/		AFR19-109a	A. flavus	/	/	+		AFR20-49a	A. flavus			+
	AFR18-96e	A. flavus	/	/	+		AFR19-111a	A. flavus	/	/	+		AFR20-49b	A. flavus			+
	AFR18-96g	A. flavus	/	/	+		AFR19-111c	A. flavus	/	/	+		AFR20-49c	A. flavus	+		+
	AFR18-96i	A. flavus	/	/	/		AFR19-112a	A. flavus	/	/	+		AFR20-51a	A. parasiticus	+
	AFR18-98a	A. flavus	/	/	/		AFR19-112b	A. flavus	/	/	+		AFR20-51b	A. flavus	+		+
	AFR18-100a	A. flavus	/	/	+		AFR19-113a	A. flavus	+	/	+		AFR20-51c	A. flavus			+
	AFR18-100b	A. flavus	/	/	+		AFR19-113c	A. flavus	/	/	+		AFR20-51d	A. parasiticus
	AFR18-100c	A. flavus	/	/	+		AFR19-113d	A. flavus	/	/	+		AFR20-51e	A. parasiticus	+	+
	AFR18-100d	A. flavus	+	/	+		AFR19-115a	A. flavus	/	/	+		AFR20-51f	A. flavus			+
	AFR18-100e	A. flavus	/	/	+		AFR19-117a	A. flavus	/	/	+		AFR20-52a	A. flavus			+
	AFR18-101a	A. flavus	+	/	/		AFR19-119a	A. parasiticus	+	+	/		AFR20-52b	A. flavus			+
	AFR18-104a	A. flavus	/	/	/		AFR19-119d	A. flavus	/	/	+		AFR20-53a	A. flavus
	AFR18-104b	A. flavus	/	/	+		AFR19-119f	A. parasiticus	+	+	/		AFR20-53b	A. flavus	+		+
	AFR18-106a	A. flavus	+	/	+		AFR19-122a	A. flavus	/	/	+		AFR20-57a	A. flavus	+		+
	AFR18-109a	A. flavus	/	/	+		AFR19-122b	A. parasiticus	+	+	/		AFR20-57b	A. flavus	+		+
	AFR18-110a	A. flavus	/	/	+		AFR19-128a	A. flavus	/	/	+		AFR20-57c	A. flavus			+
	AFR18-110b	A. flavus	/	/	/		AFR19-131a	A. flavus	/	/	+		AFR20-57d	A. flavus			+
	AFR18-110d	A. parasiticus	+	+	/		AFR19-131b	A. flavus	/	/	+		AFR20-57e	A. flavus			+
	AFR18-110e	A. flavus	+	/	/		AFR19-131c	A. parasiticus	+	+	/		AFR20-57g	A. flavus
	AFR18-111a	A. flavus	/	/	+		AFR19-134a	A. flavus	/	/	+		AFR20-60a	A. flavus			+
	AFR18-111c	A. flavus	/	/	+		AFR19-136a	A. parasiticus	+	+	/		AFR20-60b	A. flavus	+		+
	AFR18-111d	A. flavus	/	/	+		AFR19-137a	A. flavus	/	/	+		AFR20-60c	A. flavus			+
	AFR18-111e	A. flavus	+	/	+		AFR19-139a	A. flavus	/	/	+		AFR20-60d	A. flavus
	AFR18-112a	A. flavus	+	/	+		AFR19-139b	A. flavus	/	/	/		AFR20-60g	A. flavus
	AFR18-112b	A. flavus	/	/	/		AFR19-139c	A. flavus	/	/	+		AFR20-61a	A. flavus			+
	AFR18-112c	A. flavus	/	/	+		AFR19-139e	A. flavus	/	/	+		AFR20-62a	A. flavus			+
	AFR18-112d	A. flavus	/	/	+		AFR19-139g	A. parasiticus	+	+	/		AFR20-62b	A. flavus
	AFR18-112e	A. flavus	/	/	+		AFR19-140a	A. flavus	/	/	/		AFR20-62c	A. flavus	+		+
	AFR18-112f	A. flavus	/	/	+		AFR19-141a	A. flavus	/	/	/		AFR20-62d	A. flavus			+
	AFR18-112g	A. flavus	/	/	+		AFR19-141b	A. flavus	/	/	+		AFR20-62e	A. flavus			+
	AFR18-113a	A. flavus	/	/	+		AFR19-141c	A. flavus	+	/	+		AFR20-62f	A. flavus	+		+
	AFR18-113b	A. flavus	+	/	+		AFR19-141d	A. flavus	/	/	/		AFR20-63a	A. flavus	+		+
	AFR18-114a	A. flavus	/	/	/		AFR19-141e	A. flavus	/	/	+		AFR20-65a	A. flavus			+
	AFR18-114b	A. flavus	+	/	+		AFR19-144a	A. flavus	/	/	+		AFR20-65c	A. flavus	+		+
	AFR18-114c	A. flavus	+	/	+		AFR19-144b	A. flavus	/	/	/		AFR20-66a	A. flavus	+		+
	AFR18-114f	A. flavus	/	/	+		AFR19-144c	A. flavus	/	/	+		AFR20-67a	A. flavus
	AFR18-114d'	A. parasiticus	+	+	/		AFR19-144d	A. flavus	/	/	+		AFR20-67b	A. flavus			+
	AFR18-119a	A. flavus	/	/	+		AFR19-144f	A. tamarii	/	/	+		AFR20-67c	A. flavus			+
	AFR18-119b	A. flavus	+	/	+		AFR19-145a	A. flavus	/	/	+		AFR20-67e	A. flavus
	AFR18-119c	A. flavus	/	/	/		AFR19-147a	A. flavus	/	/	+		AFR20-67f	A. flavus	+		+
	AFR18-119d	A. flavus	/	/	+		AFR19-148a	A. flavus	/	/	/		AFR20-67h	A. flavus			+
	AFR18-121a	A. flavus	+	/	/		AFR19-148b	A. flavus	/	/	/		AFR20-68a	A. flavus
	AFR18-121b	A. flavus	+	/	+		AFR19-149a	A. flavus	/	/	+		AFR20-68b	A. flavus	+		+
	AFR18-121c	A. flavus	+	/	+		AFR19-151a	A. flavus	/	/	+		AFR20-69a	A. flavus			+
	AFR18-127a	A. flavus	/	/	/		AFR19-151b	A. flavus	/	/	+		AFR20-70a	A. flavus			+
	AFR18-127b	A. flavus	/	/	+		AFR19-152a	A. flavus	+	/	/		AFR20-70b	A. flavus	+		+
	AFR18-128a	A. flavus	/	/	+		AFR19-153a	A. flavus	/	/	+		AFR20-70c	A. parasiticus	+	+
	AFR18-128b	A. flavus	/	/	+		AFR19-153b	A. flavus	+	/	+		AFR20-70d	A. flavus	+		+
	AFR18-129a	A. flavus	+	/	+		AFR19-154a	A. flavus	+	/	+		AFR20-70e	A. flavus	+		+
	AFR18-129c	A. flavus	/	/	+		AFR19-154b	A. flavus	+	/	+		AFR20-70f	A. flavus	+		+
	AFR18-129f	A. flavus	+	/	+		AFR19-154c	A. flavus	/	/	+		AFR20-72a	A. flavus			+
	AFR18-130a	A. flavus	/	/	/		AFR19-154d	A. parasiticus	+	+	/		AFR20-72b	A. flavus
	AFR18-130b	A. flavus	/	/	+		AFR19-154f	A. parasiticus	+	+	/		AFR20-73a	A. flavus			+
	AFR18-130c	A. flavus	/	/	+		AFR19-156a	A. flavus	/	/	+		AFR20-73c	A. flavus	+		+
	AFR18-130e	A. flavus	+	/	+		AFR19-158a	A. flavus	/	/	+		AFR20-74a	A. flavus			+
	AFR18-131a	A. parasiticus	+	+	/		AFR19-159a	A. flavus	/	/	+		AFR20-74b	A. flavus
	AFR18-131b	A. flavus	/	/	+		AFR19-159b	A. flavus	/	/	+		AFR20-74c	A. flavus
	AFR18-131c	A. flavus	/	/	+		AFR19-160a	A. flavus	+	/	+		AFR20-74d	A. parasiticus	+	+
	AFR18-131d	A. flavus	/	/	+		AFR19-162a	A. flavus	/	/	/		AFR20-74h	A. flavus	+		+
	AFR18-132a	A. flavus	+	/	+		AFR19-163a	A. flavus	+	/	+		AFR20-75a	A. flavus			+
	AFR18-132b	A. flavus	+	/	/		AFR19-164a	A. flavus	+	/	+		AFR20-75b	A. flavus
	AFR18-134a	A. flavus	/	/	+		AFR19-165a	A. flavus	+	/	+		AFR20-75d	A. flavus
	AFR18-134b	A. flavus	/	/	/		AFR19-166a	A. flavus	+	/	+		AFR20-76a	A. flavus	+		+
	AFR18-134d	A. flavus	+	/	+		AFR19-166b	A. flavus	/	/	+		AFR20-77a	A. flavus			+
	AFR18-134e	A. flavus	/	/	+		AFR19-167a	A. flavus	/	/	/		AFR20-77b	A. flavus
	AFR18-135a	A. flavus	/	/	+		AFR19-167b	A. flavus	/	/	/		AFR20-77c	A. flavus			+
	AFR18-139a	A. flavus	+	/	+		AFR19-168a	A. flavus	/	/	+		AFR20-77d	A. flavus	+		+
	AFR18-139b	A. flavus	/	/	+		AFR19-168b	A. flavus	/	/	+		AFR20-79a	A. flavus			+
	AFR18-139c	A. flavus	/	/	+		AFR19-169a	A. flavus	/	/	/		AFR20-79b	A. flavus			+
	AFR18-139d	A. flavus	/	/	/		AFR19-169c	A. flavus	/	/	+		AFR20-81a	A. flavus	+		+
	AFR18-140a	A. flavus	/	/	+		AFR19-171a	A. flavus	/	/	/		AFR20-81b	A. flavus	+		+
	AFR18-140b	A. flavus	/	/	+		AFR19-171b	A. flavus	+	/			AFR20-81c	A. flavus			+
	AFR18-140c	A. flavus	+	/	/		AFR19-172a	A. flavus	/	/	/		AFR20-81e	A. flavus			+
	AFR18-141a	A. flavus	/	/	+		AFR19-173a	A. flavus	/	/	+		AFR20-83a	A. flavus	+		+
	AFR18-141b	A. flavus	+	/	+		AFR19-173b	A. flavus	+	/	+		AFR20-83b	A. flavus			+
	AFR18-141d	A. flavus	+	/	/		AFR19-175a	A. flavus	/	/	+		AFR20-83c	A. flavus	+		+
	AFR18-142a	A. flavus	/	/	+		AFR19-178a	A. flavus	+	/	+		AFR20-83e	A. parasiticus	+	+
	AFR18-147a	A. parasiticus	+	+	/		AFR19-178d	A. flavus	/	/	+		AFR20-85a	A. flavus			+
	AFR18-148a	A. flavus	/	/	+		AFR19-183a	A. flavus	/	/	/		AFR20-85b	A. flavus			+
	AFR18-148b	A. flavus	/	/	/		AFR19-183b	A. flavus	/	/	+		AFR20-86a	A. flavus
	AFR18-148c	A. flavus	/	/	+		AFR19-183e	A. flavus	+	/	+		AFR20-86b	A. flavus
	AFR18-148d	A. flavus	/	/	+		AFR19-184a	A. flavus	+	/	/		AFR20-86c	A. flavus
	AFR18-148f	A. flavus	/	/	+		AFR19-184b	A. flavus	/	/	+		AFR20-86e	A. flavus
	AFR18-148h	A. flavus	/	/	+		AFR19-185a	A. flavus	/	/	+		AFR20-87a	A. flavus
	AFR18-149a	A. flavus	/	/	+		AFR19-185b	A. flavus	/	/	/		AFR20-87b	A. flavus	+		+
	AFR18-150a	A. flavus	/	/	/		AFR19-185c	A. flavus	/	/	+		AFR20-88a	A. flavus			+
	AFR18-151a	A. flavus	/	/	+		AFR19-186a	A. flavus	/	/	+		AFR20-88b	A. flavus
	AFR18-152a	A. flavus	/	/	+		AFR19-188a	A. parasiticus	+	+	/		AFR20-88c	A. flavus	+		+
	AFR18-152b	A. flavus	/	/	/		AFR19-188b	A. flavus	/	/	+		AFR20-88d	A. flavus
	AFR18-154a	A. flavus	+	/	+		AFR19-189a	A. flavus	/	/	+		AFR20-90a	A. flavus			+
	AFR18-154b	A. flavus	+	/	+		AFR19-189c	A. flavus	/	/	/		AFR20-91a	A. flavus			+
	AFR18-156a	A. flavus	/	/	+		AFR19-189d	A. flavus	/	/	+		AFR20-91b	A. flavus	+		+
	AFR18-159a	A. flavus	+	/	+		AFR19-190a	A. flavus	+	/	+		AFR20-91d	A. flavus			+
	AFR18-159b	A. flavus	/	/	+		AFR19-192a	A. parasiticus	+	+	/		AFR20-91e	A. flavus			+
	AFR18-161a	A. flavus	+	/	+		AFR19-196a	A. flavus	/	/	/		AFR20-93a	A. flavus
	AFR18-162a	A. flavus	/	/	+		AFR19-196b	A. flavus	/	/	+		AFR20-94a	A. flavus			+
	AFR18-163a	A. flavus	/	/	+								AFR20-94b	A. flavus
	AFR18-163b	A. flavus	/	/	+								AFR20-94c	A. flavus			+
	AFR18-163c	A. flavus	/	/	+								AFR20-94e	A. flavus
	AFR18-168a	A. flavus	+	/	+								AFR20-94f	A. flavus			+
	AFR18-168b	A. flavus	+	/	+								AFR20-94g	A. parasiticus	+	+
	AFR18-171a	A. flavus	+	/	+								AFR20-94i	A. parasiticus
	AFR18-171b	A. flavus	+	/	+								AFR20-97a	A. flavus	+		+
	AFR18-172a	A. flavus	+	/	+								AFR20-98a	A. flavus	+		+
	AFR18-173a	A. flavus	+	/	+								AFR20-98c	A. flavus			+
	AFR18-173b	A. flavus	/	/	+								AFR20-99a	A. flavus			+
	AFR18-173d	A. flavus	/	/	+								AFR20-99b	A. flavus			+
	AFR18-173f	A. flavus	/	/	+								AFR20-100a	A. flavus
	AFR18-173g	A. flavus	/	/	/								AFR20-101a	A. flavus
	AFR18-174a	A. flavus	/	/	+								AFR20-101b	A. flavus	+		+
	AFR18-174b	A. flavus	/	/	+								AFR20-102a	A. flavus	+		+
	AFR18-174d	A. flavus	/	/	+								AFR20-102c	A. flavus			+
	AFR18-174e	A. flavus	/	/	+								AFR20-103a	A. flavus			+
	AFR18-177a	A. flavus	/	/	+								AFR20-104a	A. flavus			+
	AFR18-178a	A. flavus	/	/	+								AFR20-104b	A. flavus			+
	AFR18-179a	A. flavus	/	/	+								AFR20-104c	A. parasiticus	+	+
	AFR18-180a	A. flavus	/	/	+								AFR20-105a	A. flavus			+
	AFR18-180c	A. flavus	/	/	/								AFR20-105b	A. flavus	+		+
	AFR18-180d	A. flavus	/	/	/								AFR20-106a	A. flavus			+
	AFR18-181a	A. parasiticus	+	+	/								AFR20-106b	A. flavus
	AFR18-181b	A. flavus	/	/	+								AFR20-106c	A. parasiticus	+	+
	AFR18-181c	A. flavus	/	/	+								AFR20-106e	A. parasiticus	+	+
	AFR18-181d	A. flavus	/	/	/								AFR20-106f	A. flavus	+		+
	AFR18-181e	A. parasiticus	+	+	/								AFR20-107a	A. flavus
	AFR18-181f	A. parasiticus	+	+	/								AFR20-108a	A. flavus
	AFR18-182a	A. flavus	/	/	+								AFR20-108b	A. flavus
	AFR18-185a	A. flavus	/	/	+								AFR20-108d	A. flavus	+		+
	AFR18-186a	A. flavus	+	/	+								AFR20-110a	A. flavus			+
	AFR18-186b	A. flavus	/	/	+								AFR20-110b	A. flavus			+
	AFR18-186c	A. flavus	/	/	/								AFR20-111a	A. flavus	+		+
	AFR18-187a	A. flavus	/	/	+								AFR20-112a	A. flavus			+
	AFR18-187b	A. flavus	/	/	+								AFR20-115a	A. flavus
	AFR18-187c	A. flavus	/	/	+								AFR20-117a	A. flavus			+
	AFR18-187d	A. flavus	+	/	+								AFR20-118a	A. flavus	+		+
	AFR18-187f	A. flavus	/	/	+								AFR20-118b	A. flavus			+
	AFR18-188a	A. flavus	+	/	/								AFR20-118c	A. flavus			+
	AFR18-188c	A. flavus	/	/	+								AFR20-118d	A. parasiticus	+	+
	AFR18-188d	A. flavus	/	/	+								AFR20-118e	A. flavus	+		+
	AFR18-188f	A. flavus	/	/	+								AFR20-118f	A. flavus
	AFR18-188g	A. flavus	/	/	+								AFR20-118h	A. parasiticus	+	+
	AFR18-190a	A. flavus	/	/	+								AFR20-119a	A. flavus
	AFR18-192a	A. flavus	/	/	+								AFR20-119b	A. flavus			+
	AFR18-193a	A. flavus	+	/	+								AFR20-120a	A. flavus
	AFR18-193b	A. flavus	/	/	+								AFR20-120b	A. flavus
	AFR18-193c	A. flavus	/	/	+								AFR20-121a	A. flavus			+
	AFR18-193d	A. flavus	/	/	+								AFR20-121b	A. flavus	+		+
	AFR18-193e	A. flavus	+	/	+								AFR20-122a	A. flavus
	AFR18-193f	A. flavus	/	/	+								AFR20-122b	A. flavus	+		+
	AFR18-193i	A. flavus	/	/	/								AFR20-124a	A. flavus			+
	AFR18-195a	A. parasiticus	+	+	/								AFR20-126a	A. flavus	+
													AFR20-126b	A. flavus	+		+
													AFR20-127a	A. flavus			+
													AFR20-128a	A. flavus	+		+
													AFR20-129a	A. flavus	+		+
													AFR20-130a	A. flavus	+		+
													AFR20-130b	A. flavus			+
													AFR20-133a	A. flavus			+
													AFR20-133c	A. flavus			+
													AFR20-133d	A. flavus			+
													AFR20-134a	A. flavus			+
													AFR20-134c	A. flavus			+
													AFR20-134d	A. flavus			+
													AFR20-134e	A. flavus			+
													AFR20-137a	A. flavus			+
													AFR20-137b	A. flavus
													AFR20-138a	A. flavus
													AFR20-138d	A. flavus			+
													AFR20-140a	A. flavus			+
													AFR20-140b	A. parasiticus	+	+
													AFR20-140c	A. flavus			+
													AFR20-140d	A. flavus			+
													AFR20-140e	A. parasiticus
													AFR20-140f	A. parasiticus	+	+
													AFR20-140g	A. parasiticus	+	+
													AFR20-140h	A. flavus			+
													AFR20-141a	A. flavus	+		+
													AFR20-142a	A. flavus			+
													AFR20-142b	A. parasiticus	+	+
													AFR20-143a	A. flavus			+
													AFR20-143b	A. flavus	+		+
													AFR20-143c	A. flavus	+		+
													AFR20-143d	A. flavus
													AFR20-143e	A. flavus			+
													AFR20-144a	A. flavus			+
													AFR20-145a	A. flavus
													AFR20-145b	A. flavus
													AFR20-145c	A. flavus
													AFR20-145d	A. flavus			+
													AFR20-145e	A. flavus	+		+
													AFR20-147a	A. flavus
													AFR20-147b	A. flavus
													AFR20-147c	A. flavus			+
													AFR20-148a	A. flavus
													AFR20-148b	A. flavus			+
													AFR20-148d	A. flavus
													AFR20-148e	A. flavus			+
													AFR20-148g	A. parasiticus	+	+
													AFR20-149a	A. flavus			+
													AFR20-149b	A. flavus			+
													AFR20-149d	A. flavus			+
													AFR20-149e	A. flavus
													AFR20-150a	A. flavus
													AFR20-150b	A. flavus			+
													AFR20-150c	A. flavus
													AFR20-151a	A. flavus			+
													AFR20-152a	A. flavus	+		+
													AFR20-152b	A. flavus			+
													AFR20-152d	A. flavus			+
													AFR20-153a	A. flavus			+
													AFR20-153b	A. flavus			+
													AFR20-153c	A. flavus
													AFR20-154a	A. flavus
													AFR20-154b	A. flavus
													AFR20-154c	A. flavus
													AFR20-155a	A. flavus	+		+
													AFR20-156a	A. flavus			+
													AFR20-156b	A. flavus	+		+
													AFR20-157a	A. flavus
													AFR20-158a	A. flavus			+
													AFR20-159a	A. flavus			+
													AFR20-160a	A. flavus			+
													AFR20-160b	A. flavus			+
													AFR20-160d	A. flavus	+		+
													AFR20-160e	A. flavus	+		+
													AFR20-160f	A. parasiticus	+	+
													AFR20-161a	A. parasiticus
													AFR20-162a	A. flavus
													AFR20-162b	A. flavus
													AFR20-163a	A. flavus			+
													AFR20-163b	A. flavus
													AFR20-163c	A. flavus			+
													AFR20-163d	A. flavus
													AFR20-163e	A. flavus
													AFR20-163f	A. parasiticus	+	+
													AFR20-163g	A. parasiticus	+	+
													AFR20-164a	A. flavus
													AFR20-165a	A. flavus			+
													AFR20-165d	A. parasiticus	+	+
													AFR20-165e	A. flavus	+		+
													AFR20-167a	A. flavus			+
													AFR20-167c	A. flavus	+		+
													AFR20-167d	A. parasiticus	+	+
													AFR20-168a	A. flavus	+		+
													AFR20-168b	A. flavus			+
													AFR20-168c	A. flavus			+
													AFR20-169a	A. flavus
													AFR20-169b	A. flavus			+
													AFR20-170a	A. flavus
													AFR20-170b	A. flavus
													AFR20-171a	A. flavus			+
													AFR20-171b	A. flavus			+
													AFR20-172a	A. flavus
													AFR20-173a	A. flavus			+
													AFR20-173b	A. flavus			+
													AFR20-173c	A. flavus	+		+
													AFR20-174a	A. flavus			+
													AFR20-176a	A. flavus			+
													AFR20-176e	A. flavus
													AFR20-177a	A. flavus
													AFR20-177b	A. flavus			+
													AFR20-177d	A. parasiticus	+	+
													AFR20-178a	A. flavus			+
													AFR20-178b	A. flavus
													AFR20-180a	A. flavus	+		+
													AFR20-180b	A. flavus			+
													AFR20-180c	A. parasiticus	+	+
													AFR20-180e	A. flavus
													AFR20-180f	A. parasiticus	+	+
													AFR20-182a	A. flavus			+
													AFR20-182b	A. flavus			+
													AFR20-182c	A. flavus
													AFR20-182d	A. flavus
													AFR20-182f	A. flavus
													AFR20-183a	A. flavus			+
													AFR20-183b	A. flavus
													AFR20-183c	A. flavus
													AFR20-184a	A. flavus
													AFR20-184b	A. flavus			+
